# Supplementary material for: The helicase DinG responds to stress due to DNA double strand breaks
Source: PLoS One. 2017 Nov 9;12(11):e0187900. doi: 10.1371/journal.pone.0187900 (PMC5679670; doi:10.1371/journal.pone.0187900)
Supplement: S1 Table — DA proteins with significant differences in the comparisons as shown on top are listed by their gene names and gene NMB number. Values for down-regulation and up-regulation are shown in separate columns with the count on top. Colour coding for the values from high (red) to low (green) was used for the data cells. (XLSX) [file pone.0187900.s007.xlsx]

## Sheet: Main data
Gene	NMB number	Phase variable (Pv) Fur regulated (Fur) oxidative stress response (Osr) electron transfer related (Etr) co-transcribed (operon)	KEGG categories	additional information	Phyre2 prediction	ΔdinG vs WT		stressed WT vs WT		stressed ΔdinG vs WT		stressed ΔdinG vs stressed WT		stressed ΔdinG vs ΔdinG
						9	39	2	8	6	6	19	8	82	52
						down	up	down	up	down	up	down	up	down	up
opc	NMB1053	Pv	none	adhesion, OpcA		-9.44408				-5.5492		-3.86763			1.70188
minC	NMB0170	Operon	none	cell division		-3.43029									4.17988
nuoE	NMB0245	Etr, Operon	Energy metabolism	NADH-quinone oxidoreductase subunit E		-2.06137									2.16078
cycP	NMB0923	Etr	none	cytochrome c′		-1.9481
rplY	NMB0876	Operon	Translation	50S ribosomal protein L25		-1.8682									2.0496
	NMB2095		none	Putative adhesin complex protein		-1.76144									1.51682
	NMB1238		none	Peptidyl-prolyl cis-trans isomerase-related protein		-1.65244									1.81312
	NMB0604		Carbohydrate metabolism	Alcohol dehydrogenase, zinc-containing		-1.5339									1.57573
dld	NMB0997	Etr	Carbohydrate metabolism	D-lactate dehydrogenase		-1.37122					1.53944				2.1109
	NMB0556		none	lexA homologue			3.05081							-1.6169
serC	NMB1640		Carbon metabolism | Energy metabolism | Amino acid metabolism	Phosphoserine aminotransferase, L-serine biosynthesis			2.86066							-2.67556
	NMB1961		none	VacJ-like protein			2.79539							-1.76685
dnaG	NMB1537		Replication recombination and repair	DNA primase			2.62817							-2.58109
mltA	NMB0033		none	membrane-bound lytic murein transglycosylase A			2.53197							-1.77791
pncB	NMB1505	Etr	Metabolism of cofactors and vitamins	NAD(+) biosynthesis			2.45204							-2.41417
	NMB2041		none	thiamin pyrophosphokinase-like protein, NUDIX hydrolase domain			2.34093							-2.12617
mgtE	NMB1999		none	magnesium transporter			2.21255							-2.97069
	NMB0669		none	Uncharacterized protein			1.89639							-1.58143
mltB	NMB1279		none	membrane-bound lytic murein transglycosylase B			1.83091		1.35484					-1.79301
glnQ	NMB0696		none	Amino acid ABC transporter, ATP-binding protein			1.81873
glyA	NMB1055		Carbon metabolism | Energy metabolism | Amino acid metabolism	Serine hydroxymethyltransferase			1.76446		1.2425
recD	NMB1233		Replication recombination and repair	RecBCD enzyme subunit			1.72757							-2.07458
trpD	NMB0967		2-Oxocarboxylic acid metabolism | Amino acid metabolism	Anthranilate phosphoribosyltransferase, L-tryptophan biosynthesis			1.71349							-1.54684
eno	NMB1285		Carbon metabolism | Carbohydrate metabolism | Energy metabolism | Folding, sorting and degradation	Enolase			1.67912
nuoD	NMB0244	Fur, Etr, Operon	Energy metabolism	NADH-quinone oxidoreductase subunit D			1.65853							-1.60849
pyrD	NMB0221		Nucleotide metabolism	Dihydroorotate dehydrogenase (quinone)			1.64104
ppx	NMB1467	Pv	Nucleotide metabolism	Exopolyphosphatase			1.60959							-1.35366
prsA	NMB0875	Operon	none	Ribose-phosphate pyrophosphokinase			1.592							-1.57054
ackA1	NMB1518		none	Acetate kinase 1, acetyl-CoA biosynthesis			1.58325							-1.49676
leuB	NMB1031		2-Oxocarboxylic acid metabolism | Carbohydrate metabolism | Amino acid metabolism	3-isopropylmalate dehydrogenase, L-leucine biosynthesis			1.56014							-1.49065
metX	NMB0940		Amino acid metabolism	Homoserine O-acetyltransferase, L-methionine biosynthesis			1.52925
ntrX	NMB0115		none	Nitrogen assimilation regulatory protein			1.5083							-1.44606
hisA	NMB0629	Operon	2-Oxocarboxylic acid metabolism | amino acid metabolism	1-(5-phosphoribosyl)-5-[(5-phosphoribosylamino)methylideneamino] imidazole-4-carboxamide isomerase, L-histidine biosynthesis			1.5076							-1.70911
glyQ	NMB1932		Translation	Glycine--tRNA ligase alpha subunit			1.49891
tsaD	NMB1802		none	tRNA N6-adenosine threonylcarbamoyltransferase			1.49692							-1.47639
ddl	NMB0424		Metabolism of other amino acids | Glycan biosynthesis and metabolism | Drug resistance	D-alanine--D-alanine ligase			1.48356							-1.42623
trpC	NMB0275		2-Oxocarboxylic acid metabolism | Drug resistance	Indole-3-glycerol phosphate synthase, L-tryptophan biosynthesis			1.47297							-1.70927
atpD	NMB1934		Energy metabolism	ATP synthase subunit beta			1.43497							-1.35854
	NMB1909		none	Maf-like protein, overexpression in Bacillus subtilis inhibits septation in the dividing cell			1.40799		1.26821			-1.48197		-1.64533
	NMB0853		none	Uncharacterized protein			1.39044						1.21686	-1.1709
rplD	NMB0143		Translation	50S ribosomal protein L4			1.37224							-1.55997
ptsN	NMB0736		Membrane transport	PTS system, nitrogen regulatory IIA protein, D-glucosaminate degradation			1.33598
gyrB	NMB0212		none	DNA gyrase subunit B			1.2766		1.24085
glyS	NMB1930		Translation	Glycine--tRNA ligase beta subunit			1.27577
	NMB1351		none	Putative fmu and fmv protein			1.27395							-1.30528
rpsA	NMB1301		Translation	30S ribosomal protein S1			1.25079
rpoB	NMB0132		Nucleotide metabolism | Transcription	DNA-directed RNA polymerase subunit beta			1.22769
rpoD	NMB1538		none	RNA polymerase sigma factor RpoD			1.10113				1.16391
ispH	NMB1831		Metabolism of terpenoids and polyketides	lytB, penicillin tolerance protein				-1.75783
	NMB1389		none					-1.50744
pglD	NMB1822		none	pilin glycosylation protein					2.23707
argH	NMB0637		2-Oxocarboxylic acid metabolism | Amino acid metabolism	Argininosuccinate lyase					1.34901
pyrC	NMB0682		Nucleotide metabolism	Dihydroorotase					1.34393
	NMB1584		Amino acid metabolism	3-hydroxyacid dehydrogenase					1.20719			-1.24953
	NMB1051		none	ABC transporter ATP-binding protein						-2.08393				-2.16178
	NMB0350		none	Uncharacterized protein						-1.81281
pilN	NMB1809		Signal transduction							-1.48763
	NMB1127		none	dehydrogenase						-1.45672		-1.67518
	NMB1042		none	Cation transport ATPase, E1-E2 family						-1.40219
metG	NMB0030	Operon	Metabolism of other amino acids | translation	Methionine--tRNA ligase							1.47279				1.42615
sdhA	NMB0950		Carbon metabolism	Succinate dehydrogenase flavoprotein subunit							1.46282
edd	NMB1393		Carbon metabolism | Degradation of aromatic compounds	Phosphogluconate dehydratase							1.39355
dsbA-1	NMB0278		Drug resistance	Thiol:disulfide interchange protein DsbA							1.22138				1.78452
	NMB0606		Folding, sorting and degradation | Membrane transport	Uncharacterized protein								-2.31314
lipB	NMB1217	Operon	Metabolism of cofactors and vitamins									-2.23256
	NMB1348		none	Putative RNA methylase								-1.84445
fimB	NMB1487		none	fimbrial assembly protein								-1.78594
pilF	NMB0329		Signal transduction									-1.57835
rsgA	NMB0263		none	Putative ribosome biogenesis GTPase								-1.5707
ilvD1	NMB1150		none	Dihydroxy-acid dehydratase, L-isoleucine biosynthesis, L-valine biosynthesis, Iron-sulfur (4Fe-4S)								-1.52687
	NMB0109		none	Uncharacterized protein								-1.45673
	NMB1024		none	Uncharacterized protein								-1.41829		-1.31598
ffh	NMB0295		Folding, sorting and degradation | Membrane transport	Signal recognition particle protein								-1.34186
hisF	NMB0628	Operon	2-Oxocarboxylic acid metabolism | Amino acid metabolism	Imidazole glycerol phosphate synthase subunit, L-histidine biosynthesis								-1.31465		-1.65401
	NMB1983		none	Uncharacterized protein								-1.21024
	NMB1609		Energy metabolism | Amino acid metabolism	Trans-sulfuration enzyme family protein								-1.20778
gabD	NMB1488		Carbohydrate metabolism | Amino acid metabolism	Succinate-semialdehyde dehydrogenase (NADP+)								-1.13181
	NMB0387		none	ABC transporter, ATP-binding protein								-1.08044
oxyR	NMB0173	Osr, Operon	none	LysR family transcriptional regulator									1.67576		1.9418
porB	NMB2039		Drug resistance	Major outer membrane protein P.IB									1.55839
aniA	NMB1623	Fur, Etr	none	Copper-containing nitrite reductase									1.41589		1.44892
prc	NMB1332		none	Carboxy-terminal peptidase									1.37152
	NMB0778		Metabolism of cofactors and vitamins	Putative uroporphyrin-III C-methyltransferase HemX									1.29459
sucA	NMB0955		Carbon metabolism | Carbohydrate metabolism | Amino acid metabolism	2-oxoglutarate dehydrogenase, E1 component									1.28536		1.65222
tpc	NMB0692		none	Tpc protein, peptidoglycan binding									1.19209
	NMB1071		none	Uncharacterized protein, contains C-terminal Zn-binding SEC-C motif	YgfB-like									-4.45866
	NMB0276		none	Alpha/beta hydrolase fold	hydrolase									-3.40173
	NMB0739		none	GTPase	Nucleoside triphosphate hydrolase									-3.25492
proA	NMB1068		2-Oxocarboxylic acid metabolism	L-proline biosynthesis, Gamma-glutamyl phosphate reductase										-2.91162
ribH	NMB0684	Etr	Metabolism of cofactors and vitamins	6,7-dimethyl-8-ribityllumazine synthase; riboflavin biosynthesis										-2.71641
etfA	NMB2154	Etr	none	electron transfer flavoprotein subunit alpha										-2.49004
	NMB2142		none	hypothetical protein	metal binding protein									-2.48914
atpB	NMB1940		Energy metabolism	ATP synthase subunit a										-2.46601
dnaQ-2	NMB1514		Nucleotide metabolism | Replication recombination and repair	DNA polymerase III, epsilon subunit										-2.43701
	NMB1726		none	Uncharacterized protein	Hydrolase									-2.38231
murD	NMB0420		Metabolism of other amino acids	UDP-N-acetylmuramoylalanine--D-glutamate ligase, Cell wall formation										-2.2983
ruvB	NMB1243		Replication recombination and repair	Holliday junction ATP-dependent DNA helicase										-2.24748
	NMB0924		none	short chain dehydrogenase/reductase oxidoreductase										-2.20872
aroB	NMB1814		2-Oxocarboxylic acid metabolism | Amino acid metabolism	3-dehydroquinate synthase										-2.07049
ppc	NMB2061		Carbon metabolism | Carbohydrate metabolism | Energy metabolism	Phosphoenolpyruvate carboxylase										-2.06295
ispG, gcpE	NMB1310		Metabolism of terpenoids and polyketides	4-hydroxy-3-methylbut-2-en-1-yl diphosphate synthase (flavodoxin), Iron-sulfur (4Fe-4S)										-2.01017
pcm	NMB1885		none	Protein-L-isoaspartate O-methyltransferase										-1.98813
luxS	NMB1981		none	S-ribosylhomocysteine lyase										-1.98163
tyrS	NMB1835		Translation	Tyrosine--tRNA ligase										-1.94916
recB	NMB0785		Replication recombination and repair	RecBCD enzyme subunit										-1.9395
ruvA	NMB0265		Replication recombination and repair	Holliday junction ATP-dependent DNA helicase										-1.93887
pyrB	NMB0106		Nucleotide metabolism | Amino Acid metabolism	Aspartate carbamoyltransferase										-1.83139
secB	NMB1789		Folding, sorting and degradation | Membrane transport	Protein-export protein										-1.79645
	NMB0775		none	Uncharacterized protein										-1.7901
bfrB	NMB1206	Osr, Operon	Metabolism of cofactors and vitamins	Putative bacterioferritin B										-1.76472
glnB	NMB1995		Signal transduction	Nitrogen regulatory protein P-II										-1.7635
dnaX	NMB1443	Pv	Nucleotide metabolism | Replication recombination and repair	DNA polymerase III, subunits gamma and tau										-1.7619
	NMB1258		none	Uncharacterized protein										-1.73678
	NMB2157		Metabolism of cofactors and vitamins	Putative pyrazinamidase / nicotinamidase PncA										-1.73154
purK	NMB1019		Nucleotide metabolism	N5-carboxyaminoimidazole ribonucleotide synthase										-1.70683
folD	NMB2077		none	Bifunctional protein, tetrahydrofolate interconversion										-1.69228
rplJ	NMB0130		Translation	50S ribosomal protein L10										-1.68682
nrdB	NMB1288		Nucleotide metabolism	Ribonucleoside-diphosphate reductase, beta subunit										-1.674
potA-1	NMB0610		Membrane transport	Polyamine-transporting ATPase										-1.66173
	NMB1305		Carbon metabolism | energy metabolism	Putative esterase										-1.65144
murC	NMB0423		Metabolism of other amino acids | Glycan biosynthesis and metabolism	UDP-N-acetylmuramate--L-alanine ligase										-1.64455
lepA	NMB0766		none	Elongation factor 4										-1.62207
gshB	NMB1559	Osr	Metabolism of other amino acids	Glutathione synthetase										-1.62203
	NMB1361		none	Pseudouridine synthase										-1.61332
glxK	NMB1268		none	Glycerate kinase										-1.57599
rpoA	NMB0168		Nucleotide metabolism | Transcription	DNA-directed RNA polymerase subunit alpha										-1.53606
sfcA	NMB0671	Etr	Carbon metabolism | Signal transduction	Malate oxidoreductase (NAD)										-1.49955
proS	NMB1339		Translation	Proline--tRNA ligase										-1.45955
lpxB	NMB0199		Energy metabolism	Lipid-A-disaccharide synthase										-1.42271
	NMB0631		Carbon metabolism | Carbohydrate metabolism	Putative phosphate acetyltransferase Pta										-1.40842
pheS	NMB0724		Translation	Phenylalanine--tRNA ligase alpha subunit										-1.3445
dnaE	NMB1827		Replication recombination and repair | Nucleotide metabolism	DNA polymerase III subunit alpha										-1.33721
pheT	NMB0728		Translation	Phenylalanine--tRNA ligase beta subunit										-1.32791
	NMB0947		Carbon metabolism | Carbohydrate metabolism | Amino acid metabolism	Putative 2-oxoglutarate dehydrogenase, E3 component, lipoamide dehydrogenase										-1.32715
thrC	NMB1046		2-Oxocarboxylic acid metabolism | Amino acid metabolism | Metabolism of cofactors and vitamins	Threonine synthase										-1.25797
	NMB0756		Metabolism of terpenoids and polyketides | Biosynthesis of other secondary metabolites	Putative dTDP-L-rhamnose synthase										-1.23039
potD-1	NMB0462		none	Spermidine/putrescine ABC transporter, periplasmic spermidine/putrescine-binding protein										-1.14167
	NMB1395	Fur	Carbohydrate metabolism	Alcohol dehydrogenase, zinc-containing											3.78323
accD	NMB0679		Carbon metabolism | Fatty acid metabolism | Lipid metabolism	Acetyl-coenzyme A carboxylase carboxyl transferase subunit beta											3.65089
rsfS	NMB2023		none	Ribosomal silencing factor											2.99047
	NMB0105		none	PhnO-like protein											2.75396
lrp	NMB1650		none	leucine-responsive regulatory protein											2.5901
clpP	NMB1312		none	ATP-dependent Clp protease											2.53043
ctrA	NMB0071		none	capsule polysaccharide export outer membrane protein											2.51222
	NMB2139		none	hypothetical protein	transferase, vipD										2.42755
ubiG	NMB2030	Etr	Metabolism of cofactors and vitamins	Ubiquinone biosynthesis O-methyltransferase											2.36621
dsbA-2	NMB0294	Fur	Drug resistance	Thiol:disulfide interchange protein											2.29385
ndk	NMB1307		Nucleotide metabolism	Nucleoside diphosphate kinase											2.28358
lipA	NMB1216	Operon	Metabolism of cofactors and vitamins	Lipoyl synthase											2.19384
	NMB2127		none	Putative protease											2.07942
	NMB1084		none	Uncharacterized protein											2.02702
lpxA	NMB0178		Glycan biosynthesis and metabolism | drug resistance	Acyl-[acyl-carrier-protein]--UDP-N-acetylglucosamine O-acyltransferase											2.00479
mraZ	NMB0410		none	Transcriptional regulator											1.92321
ssb	NMB1460		Replication recombination and repair	Single-stranded DNA-binding protein											1.90126
nqrC	NMB0567	Etr	none	Na(+)-translocating NADH-quinone reductase subunit C											1.81582
leuC	NMB1036		2-Oxocarboxylic acid metabolism | Carbohydrate metabolism | Amino acid metabolism	3-isopropylmalate dehydratase large subunit, L-leucine biosynthesis											1.79714
	NMB1727		none	hypothetical protein	Hydrolase										1.78557
tldD	NMB2066		none	TldD protein, metallopeptidase activity											1.76738
bfrA	NMB1207	Osr, Operon	Metabolism of cofactors and vitamins	Bacterioferritin A, Iron-storage protein											1.73602
topA	NMB0118		Replication recombination and repair	DNA topoisomerase 1											1.66085
rplK	NMB0127	Pv	Translation	50S ribosomal protein L11											1.65682
aldA	NMB1968		Carbohydrate metabolism	Aldehyde dehydrogenase A											1.59863
panC	NMB0871		Metabolism of other amino acids	Pantothenate synthetase											1.55325
argB	NMB1074		2-Oxocarboxylic acid metabolism | Amino acid metabolism	Acetylglutamate kinase											1.50822
	NMB0662		none	Putative ribonuclease											1.50283
	NMB0698		none	Uncharacterized protein											1.48456
	NMB0548		none	AcrA/AcrE family protein											1.48239
folE2	NMB0803		none	GTP cyclohydrolase											1.4737
der	NMB0852		none	GTPase											1.42327
glmS	NMB0031	Operon	Carbohydrate metabolism	Glutamine--fructose-6-phosphate aminotransferase [isomerizing]											1.40227
frr	NMB0187		none	Ribosome-recycling factor											1.37455
dapD	NMB0335		2-Oxocarboxylic acid metabolism | Amino acid metabolism	2,3,4,5-tetrahydropyridine-2,6-dicarboxylate N-succinyltransferase, L-lysine biosynthesis											1.35029
rne	NMB0196		Folding, sorting and degradation	Ribonuclease E											1.319
	NMB0791		none	Peptidyl-prolyl cis-trans isomerase											1.26547
glnS	NMB1560		Translation	Glutamine--tRNA ligase											1.23621
typA	NMB1199		none	GTP-binding protein											1.21523
